# Supplementary material for: Association of Vitamin C Supplementation and Genetic Susceptibility with Multiple Sclerosis Risk: A Prospective Population-Based Cohort Study
Source: Nutrients. 2026 Jul 20;18(14):2367. doi: 10.3390/nu18142367 (PMC13414532; doi:10.3390/nu18142367)
Supplement: Supplementary file 1 [file nutrients-18-02367-s001.zip]

Archive with 6 entries (6 files):
- Figure S1.png
- Figure S2.tif
- R code template.txt
- STROBE-checklist.pdf
- Supplementary Material.pdf
- Supplementary Tables.xlsx
