# Supplementary material for: Association of Vitamin C Supplementation and Genetic Susceptibility with Multiple Sclerosis Risk: A Prospective Population-Based Cohort Study
Source: Nutrients. 2026 Jul 20;18(14):2367. doi: 10.3390/nu18142367 (PMC13414532; doi:10.3390/nu18142367)
Supplement: Supplementary file 1 [file nutrients-18-02367-s001.zip › Supplementary Tables.xlsx]

## Sheet: Table S1
Supplementary Table S1. Description of the variables with corresponding UK Biobank data fields
Description	UK Biobank Data Field
Sex (Female / Male)	31
Age at recruitment (40-49, 50-54, 55-59, ≥60)	21022
Ethnicity (White/Non-White)	21000
Born outside UK/Ireland (Yes/No)	1647
Education level (College / High School / None)	6138
Family history of nervous system disorders (e.g., Multiple Sclerosis, Epilepsy, Parkinson’s disease, Alzheimer’s disease). Self-reported or recorded in diagnostic ICD-10 code Z82.0	41270, 20107, 20110, 20111
Infectious Mononucleosis (B27)	130218, 130219
Body Mass Index	21001
Smoking habits (Never, Previous, Current)	20116
Alcohol consumption (Never, Previous, Current)	20117
Average time spent outdoors	1050, 1060
Average total household income before tax	738
Physical activity score, IPAQ (Never, Moderate, High)	22032
Fruits/Vegetable consumption (≥ 5 portions per day)	1289, 1299, 1309, 1319
Oily Fish consumption (≥ 2 portions per week)	1329
Non-Oily Fish consumption (≥ 2 portions per week)	1339
Processed Meat consumption (≤ 1 portion per week)	1349
Unprocessed Meat consumption (≤ 2 portions per week)	1359, 1369, 1379, 1389
Caffeinated coffee consumption	1498 and 1508
Self-perceived health rating (Poor, Fair/Good, Excellent),	2178
Long-standing illness	2188
Serious illness, injury or assault in the last two years	6145
Medications	20003
Fish oil supplement (self-reported),	20003, 6179
Glucosamine supplement (self-reported),	20003, 6179
Calcium supplement (A12A),	20003, 6179
Zinc supplement (A12CB),	20003, 6179
Iron supplement (self-reported),	20003, 6179
Selenium supplement (A12CE),	20003, 6179
Vitamin A supplement (A11CA, A11CB and self-reported),	20003, 6155
Vitamin B supplement (A11D, A11E and self-reported),	20003, 6155
Vitamin C supplement (A11G and self-reported),	20003, 6155
Vitamin D supplement (A11CC, A11CB, and self-reported),	20003, 6155
Vitamin E supplement (self-reported),	20003, 6155
Folic Acid supplement (self-reported),	20003, 6155
Multivitamins supplement (A11A, A11B and self-reported)	20003, 6155
Vitamin D levels in blood	30890
MS polygenic risk score	26254
Genetic principal components	22009

## Sheet: Table S2
Supplementary Table S2. Vitamin C supplementation users distribution across two UK Biobank data fields 6155 and 20003
UK Biobank Field 6155	UK Biobank Field 20003	n	%	Interpretation
0	1	774	0.0181146	Identified only by 20003
1	0	35650	0.834348	Identified only by 6155
1	1	6252	0.146321	Identified by both
Missing	1	52	0.001217	Missing 6155, identified only by 20003
1	Missing	0	0	Missing 20003, identified only by 6155
Total		42728	1	Total number of Vitamin C supplementation users

## Sheet: Table S3
Supplementary Table S3. Descriptive statistics stratified by vitamin C supplementation users and non-users
	Vitamin C supplementation
	No (N=437104)	Yes (N=42728)	p-value	Missing (N=7076)
Sex
Females	200268 (45.8%)	18944 (44.3%)	<0.001	3666 (51.8%)
Males	236836 (54.2%)	23784 (55.7%)		3410 (48.2%)
Age
Mean (SD)	57.0 (8.10)	57.6 (8.04)	<0.001	56.8 (8.51)
Ethnicity
Non-White	17731 (4.1%)	2181 (5.1%)	<0.001	545 (7.7%)
White	412745 (94.4%)	39702 (92.9%)		5348 (75.6%)
Missing	6628 (1.5%)	845 (2.0%)		1183 (16.7%)
Country of birth
UK/Ireland	402724 (92.1%)	38206 (89.4%)	<0.001	5268 (74.4%)
Other	33673 (7.7%)	4439 (10.4%)		730 (10.3%)
Missing	707 (0.2%)	83 (0.2%)		1078 (15.2%)
College
College	140636 (32.2%)	15108 (35.4%)	<0.001	406 (5.7%)
High School	216893 (49.6%)	20702 (48.5%)		889 (12.6%)
Other	75078 (17.2%)	6411 (15.0%)		910 (12.9%)
Missing	4497 (1.0%)	507 (1.2%)		4871 (68.8%)
Income
<18,000 £	84024 (19.2%)	8290 (19.4%)	0.004	712 (10.1%)
18,000 to 30,999 £	94840 (21.7%)	9492 (22.2%)		389 (5.5%)
31,000 to 51,999 £	98097 (22.4%)	9413 (22.0%)		218 (3.1%)
52,000 to 100,000 £	76876 (17.6%)	7268 (17.0%)		118 (1.7%)
>100,000 £	20493 (4.7%)	2004 (4.7%)		13 (0.2%)
Missing	62774 (14.4%)	6261 (14.7%)		5626 (79.5%)
Townsend Deprivation Index
Mean (SD)	-1.33 (3.08)	-1.19 (3.14)	<0.001	-0.193 (3.52)
Missing	691 (0.2%)	62 (0.1%)		16 (0.2%)
History of Infectious Mononucleosis (B27)
No	433887 (99.3%)	42373 (99.2%)	0.032	7049 (99.6%)
Yes	3217 (0.7%)	355 (0.8%)		27 (0.4%)
Body size at age 10
Average/Thinner	360365 (82.4%)	35598 (83.3%)	<0.001	4833 (68.3%)
Plumper	68190 (15.6%)	6373 (14.9%)		884 (12.5%)
Missing	8549 (2.0%)	757 (1.8%)		1359 (19.2%)
Family history of nervous system disorders
No	436766 (99.9%)	42677 (99.9%)	0.005	7072 (99.9%)
Yes	338 (0.1%)	51 (0.1%)		4 (0.1%)
Long-standing illness
No	292779 (67.0%)	28193 (66.0%)	<0.001	3550 (50.2%)
Yes	133847 (30.6%)	13491 (31.6%)		2116 (29.9%)
Missing	10478 (2.4%)	1044 (2.4%)		1410 (19.9%)
Serious illness, injury or assault in the last two years
No	395540 (90.5%)	38195 (89.4%)	<0.001	1789 (25.3%)
Yes	38902 (8.9%)	4225 (9.9%)		267 (3.8%)
Missing	2662 (0.6%)	308 (0.7%)		5020 (70.9%)
Self-perceived health rating
Excellent	72732 (16.6%)	7298 (17.1%)	0.023	791 (11.2%)
Fair/Good	344469 (78.8%)	33558 (78.5%)		4664 (65.9%)
Poor	17960 (4.1%)	1694 (4.0%)		434 (6.1%)
Missing	1943 (0.4%)	178 (0.4%)		1187 (16.8%)
Number of medications (excluding supplements)
Mean (SD)	2.20 (2.48)	2.54 (2.63)	<0.001	2.20 (2.78)
Vitamin D (nmol/L)
Mean (SD)	48.4 (21.0)	52.3 (21.2)	<0.001	42.0 (21.5)
Missing	43759 (10.0%)	4164 (9.7%)		4455 (63.0%)
Body Mass Index (kg/m^2)
Mean (SD)	27.5 (4.80)	27.0 (4.62)	<0.001	27.9 (5.03)
Missing	1967 (0.5%)	214 (0.5%)		518 (7.3%)
Smoking habits
Current	45776 (10.5%)	4428 (10.4%)	0.474	898 (12.7%)
Never	239235 (54.7%)	22987 (53.8%)		3135 (44.3%)
Previous	150489 (34.4%)	15168 (35.5%)		1970 (27.8%)
Missing	1604 (0.4%)	145 (0.3%)		1073 (15.2%)
Average Time Spent Outdoors (hours / week)
Mean (SD)	2.88 (1.93)	2.91 (1.95)	<0.001	3.59 (2.48)
Missing	30667 (7.0%)	2688 (6.3%)		5258 (74.3%)
Alcohol consumption
Current	402384 (92.1%)	39105 (91.5%)	<0.001	5323 (75.2%)
Never	19173 (4.4%)	1879 (4.4%)		469 (6.6%)
Previous	15063 (3.4%)	1684 (3.9%)		236 (3.3%)
Missing	484 (0.1%)	60 (0.1%)		1048 (14.8%)
Physical Activity
Never	62718 (14.3%)	5427 (12.7%)	<0.001	273 (3.9%)
Moderate	138358 (31.7%)	13282 (31.1%)		439 (6.2%)
High	137524 (31.5%)	15241 (35.7%)		470 (6.6%)
Missing	98504 (22.5%)	8778 (20.5%)		5894 (83.3%)
Fruits/Vegetable consumption (≥ 5 portions per day)
No	99126 (22.7%)	7883 (18.4%)	<0.001	1401 (19.8%)
Yes	328912 (75.2%)	34103 (79.8%)		4206 (59.4%)
Missing	9066 (2.1%)	742 (1.7%)		1469 (20.8%)
Oily Fish consumption (≥ 2 portions per week)
No	194332 (44.5%)	16117 (37.7%)	<0.001	2478 (35.0%)
Yes	240181 (54.9%)	26418 (61.8%)		3445 (48.7%)
Missing	2591 (0.6%)	193 (0.5%)		1153 (16.3%)
Non-Oily Fish consumption (≥ 2 portions per week)
No	147770 (33.8%)	13259 (31.0%)	<0.001	2103 (29.7%)
Yes	287086 (65.7%)	29275 (68.5%)		3838 (54.2%)
Missing	2248 (0.5%)	194 (0.5%)		1135 (16.0%)
Unprocessed Meat consumption (≤ 2 portions per week)
No	304614 (69.7%)	29032 (67.9%)	<0.001	4213 (59.5%)
Yes	127167 (29.1%)	13186 (30.9%)		1548 (21.9%)
Missing	5323 (1.2%)	510 (1.2%)		1315 (18.6%)
Processed Meat consumption (≤ 1 portions per week)
No	264651 (60.5%)	23819 (55.7%)	<0.001	3712 (52.5%)
Yes	171489 (39.2%)	18801 (44.0%)		2283 (32.3%)
Missing	964 (0.2%)	108 (0.3%)		1081 (15.3%)
Caffeinated coffee cups per day
Mean (SD)	1.64 (2.03)	1.47 (1.89)	<0.001	1.02 (1.83)
Missing	2810 (0.6%)	313 (0.7%)		3893 (55.0%)
Vitamin A supplementation
No	434646 (99.4%)	35459 (83.0%)	<0.001	0 (0%)
Yes	2458 (0.6%)	7217 (16.9%)		5 (0.1%)
Missing	0 (0%)	52 (0.1%)		7071 (99.9%)
Vitamin B supplementation
No	425943 (97.4%)	33003 (77.2%)	<0.001	0 (0%)
Yes	11161 (2.6%)	9677 (22.6%)		36 (0.5%)
Missing	0 (0%)	48 (0.1%)		7040 (99.5%)
Vitamin E supplementation
No	431219 (98.7%)	33689 (78.8%)	<0.001	0 (0%)
Yes	5885 (1.3%)	8985 (21.0%)		9 (0.1%)
Missing	0 (0%)	54 (0.1%)		7067 (99.9%)
Vitamin D supplementation
No	426091 (97.5%)	34298 (80.3%)	<0.001	0 (0%)
Yes	11013 (2.5%)	8378 (19.6%)		10 (0.1%)
Missing	0 (0%)	52 (0.1%)		7066 (99.9%)
Folic Acid supplementation
No	429834 (98.3%)	39166 (91.7%)	<0.001	0 (0%)
Yes	7270 (1.7%)	3508 (8.2%)		0 (0%)
Missing	0 (0%)	54 (0.1%)		7076 (100%)
Zinc supplementation
No	425859 (97.4%)	33811 (79.1%)	<0.001	1613 (22.8%)
Yes	10736 (2.5%)	8808 (20.6%)		58 (0.8%)
Missing	509 (0.1%)	109 (0.3%)		5405 (76.4%)
Glucosamine supplementation
No	360029 (82.4%)	27791 (65.0%)	<0.001	1291 (18.2%)
Yes	76566 (17.5%)	14828 (34.7%)		380 (5.4%)
Missing	509 (0.1%)	109 (0.3%)		5405 (76.4%)
Iron supplementation
No	425204 (97.3%)	38107 (89.2%)	<0.001	1595 (22.5%)
Yes	11391 (2.6%)	4512 (10.6%)		76 (1.1%)
Missing	509 (0.1%)	109 (0.3%)		5405 (76.4%)
Calcium supplementation
No	411839 (94.2%)	34179 (80.0%)	<0.001	1512 (21.4%)
Yes	24756 (5.7%)	8440 (19.8%)		159 (2.2%)
Missing	509 (0.1%)	109 (0.3%)		5405 (76.4%)
Fish Oil supplementation
No	311808 (71.3%)	17463 (40.9%)	<0.001	812 (11.5%)
Yes	124787 (28.5%)	25156 (58.9%)		859 (12.1%)
Missing	509 (0.1%)	109 (0.3%)		5405 (76.4%)
Multivitamins supplementation
No	349506 (80.0%)	25049 (58.6%)	<0.001	0 (0%)
Yes	87598 (20.0%)	17627 (41.3%)		14 (0.2%)
Missing	0 (0%)	52 (0.1%)		7062 (99.8%)
Selenium supplementation
No	430113 (98.4%)	37856 (88.6%)	<0.001	1641 (23.2%)
Yes	6482 (1.5%)	4763 (11.1%)		30 (0.4%)
Missing	509 (0.1%)	109 (0.3%)		5405 (76.4%)
Incident Multiple Sclerosis diagnosis
No	436677 (99.9%)	42709 (99.96%)	<0.001	7070 (99.9%)
Yes	427 (0.1%)	19 (0.04%)		6 (0.1%)

## Sheet: Table S4
Supplementary Table S4. Number of Multiple Sclerosis cases and raw incidence stratified by vitamin C supplementation use and polygenic risk score quartiles
		Vitamin C supplementation = NO			Vitamin C supplementation = YES
MS-PRS Quartile	MS-PRS Range	N	MS cases	Raw MS Incidence	N	MS cases	Raw MS Incidence	Raw MS Incidence Ratio (YES vs NO)
Q1	[-3.92,-0.70)	110823	47	0.000424	10855	5	0.000461	1.08726
Q2	[-0.70,-0.09)	110774	79	0.000713	10906	6	0.00055	0.771388
Q3	[-0.09, 0.62)	110843	115	0.00104	10836	<5	0.000277	0.266346
Q4	[ 0.62, 5.23]	110785	191	0.00172	10894	6	0.000551	0.320349
MS-PRS = Multiple Sclerosis Polygenic Risk Score

## Sheet: Table S5
Supplementary Table S5. Interaction between vitamin C supplementation and Multiple Sclerosis Polygenic Risk Score in the sensitivity analyses
Sensitivity Analysis	Vitamin C supplementation user with MS-PRS below the median	MS cases (%)	Vitamin C supplementation user with MS-PRS above the median	MS cases (%)	Additive Interaction RERI [95% CI] (p-value)	Multiplicative Interaction (p-value)
Excluding missing information on the exposure	21396	12 (0.056%)	21332	7 (0.033%)	-1.34 [-1.87; -0.84] (p<0.001)	Overall=0.004; Non-linear=0.005
Extending lag to 5 years	21389	7 (0.038%)	21327	5 (0.023%)	-1.21 [-2.19; -0.73] (p<0.001)	Overall=0.078; Non-linear=0.072
Including individuals with neurological diseases	22082	14 (0.063%)	22031	9 (0.041%)	-1.31 [-1.91; -0.84] (p<0.001)	Overall= 0.007, Non-linear=0.006
MS-PRS = Multiple Sclerosis Polygenic Risk Score
RERI = Relative Risk Reduction due to Interaction
